# Supplementary material for: Genome-Wide Gene Expression Analysis Suggests an Important Role of Hypoxia in the Pathogenesis of Endemic Osteochondropathy Kashin-Beck Disease
Source: PLoS One. 2011 Jul 29;6(7):e22983. doi: 10.1371/journal.pone.0022983 (PMC3146522; doi:10.1371/journal.pone.0022983)
Supplement: Appendix S1 — Single gene expression analysis results in KBD vs. control. (XLS) [file pone.0022983.s001.xls]

## Sheet: Gene_up-regulated
Gene symbol	Gene name	Category	Public ID	Ratio	SEM
ABI3BP	ABI gene family, member 3 (NESH) binding protein	Signal transduction	NM_015429	2.83124	0.663712
ACTG1	actin, gamma 1	Cystoskeleton and cell movement	NM_001614	6.85	10.68
APAF1	apoptotic protease activating factor	Apoptosis	NM_181861	5.69658	3.91543
ARL4C	ADP-ribosylation factor-like 7	DNA modification	NM_005737	5.06659	3.61357
BAK1	BCL2-antagonist/killer 1	Apoptosis	NM_001188	5.96905	1.5723
BAX	BCL2-associated X protein	Apoptosis	NM_004324.2	3.79209	1.5289
BCL2	B-cell CLL/lymphoma 2	Apoptosis	NM_000633	3.23175	0.970175
BEX1	brain expressed, X-linked 1	Development	NM_018476	4.99415	1.18748
BTG1	B-cell translocation gene 1, anti-proliferative	Oncogene related	NM_001731	8.48441	6.20454
CASP6	Homo sapiens caspase 6, apoptosis-related cysteine peptidase, transcript variant alpha, mRNA	Apoptosis	NM_001226	8.33084	5.49561
CASP8AP2	CASP8 associated protein 2	Apoptosis	NM_012115	5.43089	3.64028
CDC37	CDC37 cell division cycle 37 homolog (S. cerevisiae)	Cell cycle	NM_007065	2.66669	0.36508
CHRDL2	chordin-like 2	Growth factor	NM_015424	3.59723	0.579592
COL1A1	collagen, type I, alpha 1	Extracellular matrix	NM_000088	4.91879	1.79623
COL5A2	collagen, type V, alpha 2	Extracellular matrix	NM_000393	8.85402	6.82597
DAPK1	death-associated protein kinase 1	Apoptosis	NM_004938	3.08791	0.981311
DSCR1	Down syndrome critical region gene 1	Down syndrome	NM_004414	4.27	3.5
ERH	enhancer of rudimentary homolog (Drosophila)	Metabolism	NM_004450	7.5028	2.11729
EYA2	eyes absent homolog 2 (Drosophila)	Development	NM_172113	2.86901	0.283809
FAT4	FAT tumor suppressor homolog 4 (Drosophila)	Miscellaneous	AK026709	3.52918	0.246266
FER1L3	fer-1-like 3, myoferlin (C. elegans)	Miscellaneous	NM_013451	2.817	0.607463
FZD1	frizzled homolog 1 (Drosophila)	Receptor	NM_003505	3.67275	1.25341
FZD10	frizzled homolog 10 (Drosophila)	Protein synthesis and modification	NM_007197	2.49321	0.180043
GALNT1	UDP-N-acetyl-alpha-D-galactosamine:polypeptide N-acetylgalactosaminyltransferase 1 (GalNAc-T1)	Metabolism	XM_031104	8.15792	2.62468
GAS2L1	growth arrest-specific 2 like 1	Apoptosis	NM_152236	7.63004	3.75884
GREM1	gremlin 1 homolog, cysteine knot superfamily (Xenopus laevis)	Miscellaneous	NM_013372	6.78956	4.81005
GSC	goosecoid	Transcription related	NM_173849	3.32856	0.920498
GSTT2	glutathione S-transferase theta 2	Metabolism	NM_000854	4.00633	1.51277
HAPLN1	hyaluronan and proteoglycan link protein 1	Extracellular matrix	NM_001884	7.49685	4.69959
HEBP2	heme binding protein 2	DNA synthesis and repair	NM_014320	2.67086	0.493658
HOXB2	homeo box B2	Transcription related	NM_002145	5.07832	2.27559
IDH2	isocitrate dehydrogenase 2 (NADP+), mitochondrial	Metabolism	NM_002168	4.31175	0.712276
IGFBP2	insulin-like growth factor binding protein 2, 36kDa	Growth factor	NM_000597	9.70256	3.73015
IGFBP4	insulin-like growth factor binding protein 4	Growth factor	NM_001552	4.12749	1.53326
LBH	likely ortholog of mouse limb-bud and heart gene	Development	NM_030915	3.31098	1.38601
LMCD1	LIM and cysteine-rich domains 1	Transcription related	NM_014583	4.27351	1.65511
LMO4	LIM domain only 4	Cytokines	NM_006769	2.69083	0.349805
NIPSNAP3A	nipsnap homolog 3A (C. elegans)	Miscellaneous	NM_015469	2.96544	0.609757
P4HA3	procollagen-proline, 2-oxoglutarate 4-dioxygenase (proline 4-hydroxylase), alpha polypeptide III	Collagen synthesis	NM_182904	3.41853	1.40022
PAPSS2	3'-phosphoadenosine 5'-phosphosulfate synthase 2	Metabolism	NM_001015880	3.7907	1.20722
PDE4B	phosphodiesterase 4B, cAMP-specific (phosphodiesterase E4 dunce homolog, Drosophila)	Metabolism	NM_001037341	3.38175	1.26535
PDE8B	phosphodiesterase 8B	Metabolism	NM_003719	8.47409	4.07666
PDK3	pyruvate dehydrogenase kinase, isoenzyme 3	Metabolism	NM_005391	3.00217	0.668906
PERP	TP53 apoptosis effector	Apoptosis	NM_022121	5.59244	2.37615
SCRG1	scrapie responsive protein 1	Cytokines	NM_007281	2.548	0.321442
SERPINE1	serine (or cysteine) proteinase inhibitor, clade E (nexin, plasminogen activator inhibitor type 1), member 1	Blood coagulation	A_23_P123234	5.69538	2.27107
SOCS3	suppressor of cytokine signaling 3	Miscellaneous	NM_003955	3.01017	0.70692
STMN2	stathmin-like 2	Cystoskeleton and cell movement	NM_007029	11.172	3.84253
TGFBI	transforming growth factor, beta-induced, 68kDa	Cytokines	NM_000358	7.86266	3.441
THBS1	thrombospondin 1	Extracellular matrix	NM_003246	2.9511	0.758384
TMSL8	thymosin-like 8	Cystoskeleton and cell movement	NM_021992	9.64711	8.49592
TNFAIP6	tumor necrosis factor, alpha-induced protein 6	Apoptosis	NM_007115	5.94236	1.51562
TNFRSF11B	tumor necrosis factor receptor superfamily, member 11b (osteoprotegerin)	Apoptosis	NM_002546	8.52855	8.01432
TNFSF14	tumor necrosis factor (ligand) superfamily, member 14	Apoptosis	NM_003807	2.72155	0.582132
TUBB2A	tubulin, beta 2	Cystoskeleton and cell movement	NM_001069	3.27393	0.695694
VEGF	vascular endothelial growth factor	Growth factor	NM_003376	2.98681	0.517175
VGLL3	vestigial-like 3	Miscellaneous	NM_016206	4.09691	1.82538

## Sheet: Gene_down-regulated
Gene symbol	Gene name	Category	Public ID	Ratio	SEM
APEG1	aortic preferentially expressed gene 1	Development	NM_005876	0.404302	0.0820025
BMF	Bcl2 modifying factor	Oncogene related	NM_001003940	0.36822	0.085
BMPER	BMP-binding endothelial regulator precursor protein	Secreted inhibitors/Antagonists	NM_133468	0.333475	0.137402
C11orf8	chromosome 11 open reading frame 8	Miscellaneous	NM_001584	0.388408	0.0695176
CBR3	carbonyl reductase 3	Growth factor	NM_001236	0.355209	0.0863661
CHES1	Homo sapiens checkpoint suppressor 1	Transcription related	NM_005197	0.275706	0.0953524
CTSC	cathepsin C	Metabolism	NM_001814	0.287233	0.119245
CTSK	cathepsin K (pycnodysostosis)	Metabolism	NM_000396	0.471533	0.118167
FABP4	fatty acid binding protein 4, adipocyte	Metabolism	W60781	0.375734	0.0936046
FBLN1	fibulin 1	Extracellular matrix	NM_006486	0.141481	0.0586951
FZD8	frizzled homolog 8 (Drosophila)	Development	NM_031866	0.408011	0.0955279
HIPK2	homeodomain interacting protein kinase 2	Metabolism	NM_022740	0.319356	0.0803704
HOXC10	homeo box C10	Transcription related	NM_017409	0.421343	0.0385297
HTRA3	HtrA serine peptidase 3	Metabolism	NM_053044	0.378193	0.0833529
IL4I1	Interleukin-four induced gene 1	Interleukin	A_23_P142113	0.387684	0.0405918
POSTN	periostin, osteoblast specific factor	Metabolism	NM_006475	0.266818	0.116019
RASD1	RAS, dexamethasone-induced 1	Oncogene related	NM_016084	0.414186	0.0336189
RGS10	regulator of G-protein signalling 10	G protein-related	NM_001005339	0.43368	0.0490542
RGS5	regulator of G-protein signalling 5	Miscellaneous	NM_003617	0.271202	0.136528
ROM1	retinal outer segment membrane protein 1	Receptor	NM_000327	0.342128	0.0980521
SYNPO2L	synaptopodin 2-like	Cytokines	NM_024875	0.323276	0.109927
TACC1	transforming, acidic coiled-coil containing protein 1	Transcription related	NM_006283	0.430613	0.0346797
TNXB	tenascin XB	Extracellular matrix	NM_019105	0.357051	0.125392
ZKSCAN1	zinc finger with KRAB and SCAN domains 1	DNA modification	AY260738	0.395199	0.0847429
