# Supplementary material for: Genome-Wide Gene Expression Analysis Suggests an Important Role of Hypoxia in the Pathogenesis of Endemic Osteochondropathy Kashin-Beck Disease
Source: PLoS One. 2011 Jul 29;6(7):e22983. doi: 10.1371/journal.pone.0022983 (PMC3146522; doi:10.1371/journal.pone.0022983)
Supplement: Appendix S2 — Pathway expression analysis results in KBD vs. control. (XLS) [file pone.0022983.s002.xls]

## Sheet: Pathway_up_regulated
Pathway Name	Number of Gene	NES	P value	Description
ALCALA_APOPTOSIS	55	0.453601	0.048419	Genes able to induce cell death in an expression cDNA library screen.
AMIT_EGF_RESPONSE_60_MCF10A	21	0.580006	0.0217822	Genes whose expression peaked at 60 min after stimulation of MCF10A cells with EGF
AMIT_SERUM_RESPONSE_240_MCF10A	32	0.370489	0.0261375	Genes whose expression peaked at 240 min after stimulation of MCF10A cells with serum.
BACOLOD_RESISTANCE_TO_ALKYLATING_AGENTS_DN	27	0.642427	<0.001	Genes down-regulated in D-341 MED (OBR) cells (medulloblastoma) resistant to both carmustine and O6-BG [PubChem=2578] [PubChem=4578].
BIOCARTA_AT1R_PATHWAY	23	0.592839	0.0315186	Angiotensin II mediated activation of JNK Pathway via Pyk2 dependent signaling
BIOCARTA_BCR_PATHWAY	18	0.587488	<0.001	BCR Signaling Pathway
BIOCARTA_CERAMIDE_PATHWAY	16	0.666639	<0.001	Ceramide Signaling Pathway
BIOCARTA_ERK_PATHWAY	18	0.581973	0.0324873	Erk1/Erk2 Mapk Signaling pathway
BIOCARTA_FCER1_PATHWAY	19	0.580492	0.0267062	Fc Epsilon Receptor I Signaling in Mast Cells
BIOCARTA_FMLP_PATHWAY	19	0.56412	0.0264447	fMLP induced chemokine gene expression in HMC-1 cells
BIOCARTA_GPCR_PATHWAY	18	0.645522	<0.001	Signaling Pathway from G-Protein Families
BIOCARTA_IL2RB_PATHWAY	19	0.457933	0.0305118	IL-2 Receptor Beta Chain in T cell Activation
BIOCARTA_MET_PATHWAY	23	0.569282	0.0333333	Signaling of Hepatocyte Growth Factor Receptor
BIOCARTA_TCR_PATHWAY	20	0.66597	<0.001	T Cell Receptor Signaling Pathway
BRUECKNER_TARGETS_OF_MIRLET7A3_DN	39	0.537166	0.025974	Genes down-regulated in A549 cells (lung cancer) expressing MIRLET7A3 [GeneID=406883] microRNA off a plasmid vector.
CERVERA_SDHB_TARGETS_1_UP	34	0.60239	0.0274112	Genes turned on in Hep3B cells (hepatocellular carcinoma, HCC) upon knockdown of SDHB [GeneID=6390] by RNAi.
CHEBOTAEV_GR_TARGETS_UP	25	0.501108	<0.001	Genes up-regulated in follicular epithelial stem cells after transgenic expression of GR [GeneID=2908] under control of the keratin5 (K5) [GeneID=3852] promoter.
CHEN_LUNG_CANCER_SURVIVAL	15	0.641694	0.0225873	Protein profiles associated with survival in lung adenocarcinoma.
CHENG_IMPRINTED_BY_ESTRADIOL	35	0.429619	<0.001	Genes whose CpG islands became hypermethylated in breast progenitor cells pre-exposed to estradiol [PubChem=5757].
CHESLER_BRAIN_HIGHEST_GENETIC_VARIANCE	16	0.586792	<0.001	Neurologically relevant transcripts with highest variance accounted for by mouse strain (genotype) differences.
CHIBA_RESPONSE_TO_TSA_UP	27	0.390489	0.0335366	Cancer related genes up-regulated in any of four hepatoma cell lines following 24 h treatment with TSA [PubChem=5562].
CROONQUIST_STROMAL_STIMULATION_UP	34	0.64508	<0.001	Genes up-regulated in ANBL-6 cell line (multiple myeloma, MM) co-cultured with bone marrow stromal cells compared to those grown in the presence of IL6 [GeneID=3569].
DACOSTA_ERCC3_ALLELE_XPCS_VS_TTD_DN	16	0.508249	0.0320641	Genes down-regulated in fibroblasts expressing different mutant forms of ERCC3 [GeneID=2071]: XP/CS (xeroderma pigmentosum (XP) and Cockraine's syndrome (CS)) vs TTD (trichothiodystrophy).
DAVICIONI_TARGETS_OF_PAX_FOXO1_FUSIONS_UP	127	0.424822	0.0221551	Genes up-regulated in RD cells (embryonal rhabdomyosarcoma, ERMS) by expression of PAX3- or PAX7-FOXO1 [GeneID=5077] [GeneID=5081] [GeneID=2308] fusions off retroviral vectors.
DAZARD_RESPONSE_TO_UV_NHEK_UP	81	0.414565	0.0221106	Genes up-regulated in NHEK cells (normal keratinocytes) by UV-B irradiation.		参与线粒体介导的细胞凋亡
DITTMER_PTHLH_TARGETS_UP	80	0.430202	0.0482897	Genes up-regulated in MDA-MB-231 cells (breast cancer) after knockdown of PTHLH [GeneID=5744] by RNAi.
ELVIDGE_HYPOXIA_BY_DMOG_UP	66	0.589568	0.0271084	Genes up-regulated in MCF7 cells (breast cancer) treated with hypoxia mimetic DMOG [PubChem=3080614].
FAELT_B_CLL_WITH_VH_REARRANGEMENTS_DN	29	0.571148	0.0485148	Genes down-regulated in B-CLL (B-cell chronic lymphocytic leukemia) patients with mutated immunoglobulin variable heavy chain (VH) genes.
FERRANDO_T_ALL_WITH_MLL_ENL_FUSION_UP	50	0.508932	<0.001	Top 100 genes positively (UP) and negatively (DN) associated with T-cell acute lymphoblastic leukemia MLL T-ALL) expressing MLL-ENL fusion [GeneID=4297] [GeneID=4298].
FLECHNER_PBL_KIDNEY_TRANSPLANT_OK_VS_DONOR_UP	98	0.474773	0.0224719	Genes upreglated in peripheral blood lymphocytes (PBL) from patients with well functioning kidneys more than 1-year post transplant compared to those from normal living kidney donors.
FOSTER_INFLAMMATORY_RESPONSE_LPS_UP	61	0.449053	0.0263672	Genes up-regulated by bacterial lipopolysaccharide (LPS) in non-tolerizeable (NT class) macrophages, compared to the tolerizeable (T class) ones.
FRIDMAN_IMMORTALIZATION_DN	20	0.638719	<0.001	Genes down-regulated in immortalized cell lines.
FRIDMAN_SENESCENCE_UP	46	0.540974	<0.001	Genes up-regulated in senescent cells.
GALLUZZI_PERMEABILIZE_MITOCHONDRIA	23	0.484407	0.0344828	Proteins that permeabilize mitochondria.
GENTILE_UV_RESPONSE_CLUSTER_D2	22	0.637249	0.0280374	Cluster d2: genes down-regulated consistently in WS1 cells (fibroblast) between 6 h and 24 h after irradiation with high dose UV-C.
GERY_CEBP_TARGETS	62	0.469264	<0.001	Genes changed in NIH 3T3 cells (embryonic fibroblast) by expression of one or more of C/EBP proteins: CEBPA, CEBPB, CEBPG, and CEBPD [GeneID=1050] [GeneID=1051] [GeneID=1054] [GeneID=1052].
GU_PDEF_TARGETS_DN	16	0.433773	<0.001	Integrin, VEGF, Wnt and TGF-?? signaling pathway genes down-regulated in PC-3 cells (prostate cancer) after knockdown of PDEF [GeneID=25803] by RNAi.
GU_PDEF_TARGETS_UP	44	0.603144	<0.001	Integrin, VEGF, Wnt and TGF-?? signaling pathway genes up-regulated in PC-3 cells (prostate cancer) after knockdown of PDEF [GeneID=25803] by RNAi.
GUTIERREZ_MULTIPLE_MYELOMA_DN	26	0.733968	<0.001	Genes exclusively down-regulated in plasma cells from MM (multiple myeloma) patients but with a similiar expression pattern in the normal cells and in the cells from WM (Waldenstroem's macroblobulinemia) patients.
HAN_SATB1_TARGETS_DN	149	0.389845	0.0225873	Genes down-regulated in MDA-MB-231 cells (breast cancer) after knockdown of SATB1 [GeneID=6304] by RNAi.
HAN_SATB1_TARGETS_UP	138	0.379312	<0.001	Genes up-regulated in MDA-MB-231 cells (breast cancer) after knockdown of SATB1 [GeneID=6304] by RNAi.
HARRIS_HYPOXIA	46	0.619019	<0.001	Genes known to be induced by hypoxia
HENDRICKS_SMARCA4_TARGETS_DN	21	0.535701	<0.001	Genes down-regulated in ALAB cells (breast cancer) upon reintroduction of SMARCA4 [GeneID=6597] expressed off adenoviral vector.
HUPER_BREAST_BASAL_VS_LUMINAL_DN	39	0.454139	0.0280374	Genes down-regulated in basal mammary epithelial cells compared to the luminal ones.
IVANOVA_HEMATOPOIESIS_MATURE_CELL	52	0.52601	<0.001	Genes in the expression cluster 'MBC Shared': up-regulated in mature blood cell populations from adult bone marrow and fetal liver.
JI_RESPONSE_TO_FSH_DN	28	0.578459	0.032882	Down-regulated in ovarian epithelial cells (MCV152) 72 hours following FSH treatment, compared to untreated
KAYO_CALORIE_RESTRICTION_MUSCLE_DN	33	0.391214	0.0262361	Downregulated in the vastus lateralis muscle of middle aged rhesus monkeys subjected to caloric restriction since young adulthood vs age matched controls
KAYO_CALORIE_RESTRICTION_MUSCLE_UP	47	0.415726	<0.001	Upregulated in the vastus lateralis muscle of middle aged rhesus monkeys subjected to caloric restriction since young adulthood vs age matched controls
KEGG_AMYOTROPHIC_LATERAL_SCLEROSIS_ALS	30	0.428051	0.0264447	Amyotrophic lateral sclerosis (ALS)
KEGG_ARRHYTHMOGENIC_RIGHT_VENTRICULAR_CARDIOMYOPATHY_ARVC	30	0.506564	0.0326864	Arrhythmogenic right ventricular cardiomyopathy (ARVC)
KEGG_CITRATE_CYCLE_TCA_CYCLE	21	0.726454	<0.001	Citrate cycle (TCA cycle)
KEGG_FRUCTOSE_AND_MANNOSE_METABOLISM	18	0.553205	<0.001	Fructose and mannose metabolism
KEGG_GLYCINE_SERINE_AND_THREONINE_METABOLISM	15	0.602214	<0.001	Glycine, serine and threonine metabolism
KEGG_HYPERTROPHIC_CARDIOMYOPATHY_HCM	37	0.545784	0.0326864	Hypertrophic cardiomyopathy
KEGG_NEUROTROPHIN_SIGNALING_PATHWAY	66	0.446822	0.0323529	Neurotrophin signaling pathway
KEGG_PEROXISOME	45	0.490097	0.0211335	Peroxisome
KEGG_PRION_DISEASES	15	0.64998	<0.001	Prion diseases
KEGG_TGF_BETA_SIGNALING_PATHWAY	44	0.525561	0.022022	TGF-beta signaling pathway
KEGG_THYROID_CANCER	18	0.57513	0.0466926	Thyroid cancer
KEGG_TYROSINE_METABOLISM	17	0.463845	<0.001	Tyrosine metabolism
KEGG_VIBRIO_CHOLERAE_INFECTION	29	0.646538	<0.001	Vibrio cholerae infection
KOKKINAKIS_METHIONINE_DEPRIVATION_48HR_DN	38	0.521059	<0.001	Genes down-regulated in MEWO cells (melanoma) after 48h of methionine [PubChem=876] deprivation.
KOKKINAKIS_METHIONINE_DEPRIVATION_96HR_UP	72	0.447385	0.0212355	Genes up-regulated in MEWO cells (melanoma) after 96 h of methionine [PubChem=876] deprivation.
KRIGE_AMINO_ACID_DEPRIVATION	20	0.667772	<0.001	The 'amino acid deprivation response' (AADR): genes up-regulated in HL-60 cells (acute promyelocytic leukemia, APL) after amino acid deprivation or treatment with the aminopeptidase inhibitor tosedostat (CHR-2797) [PubChem=15547703].
LANDIS_ERBB2_BREAST_TUMORS_324_DN	85	0.377069	0.0272727	The 324 genes identified by two analytical methods as changed in the mammary tumors induced by transgenic expression of ERBB2 [Gene ID=2064].
LEE_LIVER_CANCER_DENA_UP	35	0.452899	0.0218688	Genes up-regulated in hepatocellular carcinoma (HCC) induced by diethylnitrosamine (DENA) [PubChem=5921].
LEONARD_HYPOXIA	19	0.589634	0.0273556	Genes up-regulated in HK-2 cells kidney tubular epithelium under hypoxia and down-regulated on re-oxygenation.
LINDSTEDT_DENDRITIC_CELL_MATURATION_D	35	0.481869	0.0275229	Genes down-regulated during the course of maturation of monocyte-derived dendritic cells (DC) in response to inflammatory stimuli (cluster D).
LU_AGING_BRAIN_DN	140	0.406727	0.0271357	Genes down-regulated in postmortem brain frontal cortex samples from old subjects compared to those from the young ones.
LU_IL4_SIGNALING	28	0.45122	0.026971	Genes up-regulated in peripheral B lymphocytes after incubation with IL4 [GeneID=3565] for 4 h.
MACLACHLAN_BRCA1_TARGETS_DN	15	0.588152	<0.001	Genes down-regulated in SW480 cells (colon cancer with mutated p53 [GeneID=7157]) upon expression of BRCA1 [GeneID=672] off an adenovirus vector.
MAHAJAN_RESPONSE_TO_IL1A_UP	30	0.434965	<0.001	Genes up-regulated in corneal fibroblasts after treatment with IL1A [GeneID=3552].
MARCHINI_TRABECTEDIN_RESISTANCE_DN	34	0.588175	<0.001	Genes down-regulated in chondrosarcoma and ovarian carcinoma cell lines which developed resistance to trabectedin [PubChem=3199].
MARTINEZ_RB1_TARGETS_DN	218	0.363398	0.0447154	Genes down-regulated in mice with skin specific knockout of RB1 [GeneID=5925] by Cre-lox.
MARTINEZ_RESPONSE_TO_TRABECTEDIN_UP	41	0.589541	<0.001	Genes up-regulated in at least 8 of 11 sarcoma cell lines by trabectedin [PubChem=3199].
MASSARWEH_RESPONSE_TO_ESTRADIOL	28	0.506313	0.0339806	Genes rapidly up-regulated in breast cancer cell cultures by estradiol [PubChem=5757].
MASSARWEH_TAMOXIFEN_RESISTANCE_DN	90	0.395661	<0.001	Genes down-regulated in breast cancer tumors (formed by MCF-7 xenografts) resistant to tamoxifen [PubChem=5376].
MATSUDA_NATURAL_KILLER_DIFFERENTIATION	187	0.378979	0.021978	Genes changed between developmental stages of Valpha14i natural killer T lymphocyte cells (NKT).
MCBRYAN_PUBERTAL_BREAST_3_4WK_DN	21	0.657217	<0.001	Genes down-regulated during pubertal mammary gland development between weeks 3 and 4.
MCBRYAN_PUBERTAL_BREAST_3_4WK_UP	70	0.443554	<0.001	Genes up-regulated during pubertal mammary gland development between weeks 3 and 4.
MCBRYAN_PUBERTAL_BREAST_4_5WK_UP	109	0.447862	<0.001	Genes up-regulated during pubertal mammary gland development between week 4 and 5.
MCBRYAN_PUBERTAL_BREAST_6_7WK_DN	32	0.467503	<0.001	Genes up-regulated during pubertal mammary gland development between week 6 and 7.
MCCLUNG_CREB1_TARGETS_UP	49	0.527712	<0.001	Genes up-regulated in the nucleus accumbens (a major reward center in the brain) 8 weeks after induction of CREB1 [GeneID=1385] expression in a transgenic Tet-Off system.
MCCLUNG_DELTA_FOSB_TARGETS_2WK	18	0.716197	<0.001	Genes up-regulated in the nucleus accumbens (a major reward center in brain) 2 weeks after induction of deltaFosB, a FOSB [Gene ID=2354] splice variant.
MELLMAN_TUT1_TARGETS_DN	27	0.572538	<0.001	Genes down-regulated in HEK293 cells (embryo kidney) after knockdown of TUT1 [GeneID=64852] by RNAi.
MOOTHA_GLUCONEOGENESIS	22	0.596062	<0.001	Genes involved in gluconeogenesis; based on literature and sequence annotation resources and converted to Affymetrix HG-U133A probe sets.
MOREIRA_RESPONSE_TO_TSA_UP	17	0.769274	<0.001	Up-regulated in CD4+ [GeneID=920] T lymphocytes after 4 h treatment with 100 nM TSA [PubChem=5562].
MULLIGHAN_NPM1_MUTATED_SIGNATURE_2_UP	62	0.428827	0.027	The 'NPM1-mutated signature 2': genes up-regulated in pediatric AML (acute myeloid leukemia) samples with mutated NPM1 [Gene ID=4869] compared to the AML cases with the intact gene and without recurring cytogenetic anomalities or M7 phenotype.
NAGASHIMA_EGF_SIGNALING_UP	35	0.594721	0.0221551	Genes up-regulated in MCF7 cells (breast cancer) after stimulation with EGF [Gene ID=1950].
NING_CHRONIC_OBSTRUCTIVE_PULMONARY_DISEASE_DN	37	0.487976	0.0271682	Down-regulated genes in lung tissue of smokers with chronic obstructive pulmonary disease (COPD) vs smokers without disease (GOLD-2 vs GOLD-0).
NUTT_GBM_VS_AO_GLIOMA_UP	28	0.550509	0.0280843	Top 50 marker genes for glioblastoma multiforme (GBM), a class of high grade glioma.
ONDER_CDH1_SIGNALING_VIA_CTNNB1	46	0.485375	0.0222672	Genes changed in HMLE cells (mmortalized nontransformed mammary epithelium) after RNAi knockdown of both CDH1 [Gene ID=999] and CTNNB1 [Gene ID=1499], compared to the knockdown of CDH1 alone.
ONDER_CDH1_TARGETS_2_UP	142	0.435111	<0.001	Genes up-regulated in HMLE cells (immortalized nontransformed mammary epithelium) after E-cadhedrin (CDH1) [Gene ID=999] knockdown by RNAi.
PELLICCIOTTA_HDAC_IN_ANTIGEN_PRESENTATION_UP	43	0.53309	<0.001	Antigen processing and presentation genes up-regulated in JY cells (B lymphocytes) treated with TSA [PubChem=5562].
PROVENZANI_METASTASIS_DN	79	0.396334	<0.001	Genes down-regulated in polysomal and total RNA samples from SW480 cells (primary colorectal carcinoma, CRC) compared to the SW620 cells (lymph node metastasis from the same individual).
REACTOME_APOPTOSIS	80	0.421171	0.0220884	Genes involved in Apoptosis
REACTOME_BASIGIN_INTERACTIONS	16	0.468005	<0.001	Genes involved in Basigin interactions
REACTOME_CELL_SURFACE_INTERACTIONS_AT_THE_VASCULAR_WALL	44	0.418956	0.0340206	Genes involved in Cell surface interactions at the vascular wall
REACTOME_INTRINSIC_PATHWAY_FOR_APOPTOSIS	15	0.624223	<0.001	Genes involved in Intrinsic Pathway for Apoptosis			PI3K, SOS, RAF and the MAP kinases
REACTOME_IRS_RELATED_EVENTS	36	0.432067	0.0219124	Genes involved in IRS-related events
REACTOME_PYRUVATE_METABOLISM_AND_TCA_CYCLE	26	0.723307	<0.001	Genes involved in Pyruvate metabolism and TCA cycle
REACTOME_SIGNALING_BY_PDGF	39	0.507198	0.033033	Genes involved in Signaling by PDGF
REACTOME_TRNA_AMINOACYLATION	22	0.597849	<0.001	Genes involved in tRNA Aminoacylation
ROSS_AML_WITH_MLL_FUSIONS	44	0.426982	0.0435213	83 Top 100 probe sets for pediatric acute myeloid leukemia (AML) subtypes with chimeric MLL fusions [Gene ID=4297].
SAMOLS_TARGETS_OF_KHSV_MIRNAS_DN	28	0.479864	0.0263158	Genes down-regulated in 293 cells (embryonic kidney) upon expression of KHSV (Kaposi sarcoma???associated herpesvirus) microRNAs.
SASAKI_ADULT_T_CELL_LEUKEMIA	85	0.424445	0.0350701	Genes up-regulated in adult T-cell leukemia (ATL) cells compared to T lymphocytes from healthy controls.
SCHLOSSER_MYC_TARGETS_AND_SERUM_RESPONSE_UP	33	0.492008	0.0479521	Cluster 5: genes up-regulated in B493-6 cells (B lymphocytes) by MYC [GeneID=4609] alone or in combination with serum but not by serum alone.
SCIAN_INVERSED_TARGETS_OF_TP53_AND_TP73_DN	19	0.549763	<0.001	Genes that were inversely correlated in H1299 cells (lung cancer), either up-regulated by P53 [Gene ID=7157] and down-regulated by P73 [Gene ID=7161] or vice versa.
SEITZ_NEOPLASTIC_TRANSFORMATION_BY_8P_DELETION_DN	17	0.585225	<0.001	Genes down-regulated in CT60/4 cells (breast cancer reverted to normal by transfer of chromosome 8p region) vs parental MDA-MB-231 cells (deleted chromosome 8p).
SEMENZA_HIF1_TARGETS	22	0.767577	<0.001	Genes that are transcriptionally regulated by HIF1A [GeneID=3091].
SENESE_HDAC1_AND_HDAC2_TARGETS_UP	97	0.346233	0.0211335	Genes up-regulated in U2OS cells (osteosarcoma) upon knockdown of both HDAC1 and HDAC2 [GeneID=3065] [GeneID=3066] by RNAi.
SESTO_RESPONSE_TO_UV_C6	27	0.611277	<0.001	Cluster 6: genes changed in primary keratinocytes by UVB irradiation.
SHAFFER_IRF4_MULTIPLE_MYELOMA_PROGRAM	22	0.641074	<0.001	Direct targets of IRF4 [Gene ID=3662] that constitute a multiple myeloma program.
SHAFFER_IRF4_TARGETS_IN_ACTIVATED_B_LYMPHOCYTE	59	0.465795	0.022022	IRF4 [GeneID=3662] target genes induced after activation of primary B lymphocytes by anti-IgM crosslinking.
SHAFFER_IRF4_TARGETS_IN_MYELOMA_VS_MATURE_B_LYMPHOCYTE	62	0.543337	<0.001	IRF4 [Gene ID=3662] target genes up-regulated in primary myeloma vs. mature B lymphocytes.
SHAFFER_IRF4_TARGETS_IN_PLASMA_CELL_VS_MATURE_B_LYMPHOCYTE	38	0.50197	<0.001	IRF4 [Gene ID=3662] target genes up-regulated in plasma cells compared to mature B lymphocytes.
SHEPARD_CRUSH_AND_BURN_MUTANT_UP	92	0.369894	<0.001	Human orthologs of genes up-regulated in the crb ('crash and burn') zebrafish mutant that represents a loss-of-function mutation in BMYB [GeneID=4605].
SHIPP_DLBCL_VS_FOLLICULAR_LYMPHOMA_UP	36	0.57085	0.0335707	Top 50 up-regulated markers distinguishing diffuse large B-cell lymphoma (DLBCL) from follicular lymphoma (FL) samples.
SMID_BREAST_CANCER_RELAPSE_IN_BONE_DN	134	0.400631	<0.001	Genes down-regulated in bone relapse of breast cancer.
STEIN_ESR1_TARGETS	28	0.527769	0.0263415	Genes regulated by ESR1 [Gene ID=2099] in MCF-7 cells (breast cancer).
STEIN_ESRRA_TARGETS_RESPONSIVE_TO_ESTROGEN_DN	17	0.468387	0.0264447	Genes down-regulated by estradiol [PubChem=5757] and down-regulated by ESRRA [Gene ID=2101] in MCF-7 cells (breast cancer).
SWEET_LUNG_CANCER_KRAS_UP	232	0.372903	0.0490982	Genes up-regulated in the mouse lung cancer model with mutated KRAS [Gene ID=3845].
TAKEDA_TARGETS_OF_NUP98_HOXA9_FUSION_8D_UP	56	0.416621	<0.001	Genes up-regulated in CD34+ [GeneID=947] hematopoetic cells by expression of NUP98-HOXA9 fusion [GeneID=4928] [GeneID=3205] off a retroviral vector at 8 days after transduction.
TANAKA_METHYLATED_IN_ESOPHAGEAL_CARCINOMA	34	0.465653	0.0339856	Genes with hypermethylated DNA in all four esophageal squamous cell carcinoma (ESCC) lines analyzed.
TONKS_TARGETS_OF_RUNX1_RUNX1T1_FUSION_HSC_DN	76	0.384151	0.0246914	Genes down-regulated in normal hematopoietic progenitors by RUNX1-RUNX1T1 [GeneID=861] [GeneID=862] fusion.
TOOKER_GEMCITABINE_RESISTANCE_DN	72	0.510016	0.0266272	Down-regulated genes in Calu3 cells (non-small cell lung cancer, NSCLC) resistant to gemcitabine [PubChem=3461] compared to the parental line sensitive to the drug.
TOOKER_RESPONSE_TO_BEXAROTENE_UP	72	0.510016	0.0266272	Up-regulated genes in Calu3 cells (non-small lung cancer cells, NSCLC) resitant to gemcitabine [PubChem=3461] in response to bexarotene [PubChem=82146].
TSAI_RESPONSE_TO_RADIATION_THERAPY	18	0.618495	0.0266535	Genes up-regulated in response to both single dose and fractionated radiation that were common to all three cell lines studied.
TSENG_IRS1_TARGETS_DN	69	0.364063	<0.001	Down-regulated in brown preadipocytes with IRS1 [Gene ID=3667] knockout vs wild type controls; the knockouts have severe defects in adipocyte differentiation.
TSUNODA_CISPLATIN_RESISTANCE_DN	18	0.535486	<0.001	Genes down-regulated in bladder cancer cells resistant to cisplatin [PubChem=2767] compared to the parental cells sensitive to the drug.
VALK_AML_WITH_CEBPA	15	0.521584	0.0337079	Genes that best predicted acute myeloid leukemia (AML) with mutations in CEBPA [Gene ID=1050].
VALK_AML_WITH_FLT3_ITD	18	0.649586	<0.001	Genes that best predicted acute myeloid leukemia (AML) with internal tandem duplications (IDT) in FLT3 [Gene ID=2322].
VART_KSHV_INFECTION_ANGIOGENIC_MARKERS_DN	48	0.456026	<0.001	Angiogenic markers down-regulated in lymph endothelial cells upon infection with KSHV (Kaposi's sarcoma herpes virus).
VERRECCHIA_DELAYED_RESPONSE_TO_TGFB1	21	0.572056	<0.001	ECM related genes up-regulated later than 30 min following addition of TGFB1 [Gene ID=7040] in dermal fibroblasts.
WEIGEL_OXIDATIVE_STRESS_BY_TBH_AND_H2O2	20	0.700793	<0.001	Oxidative stress genes down-regulated in ARPE-19 cells (retinal pigmented epithelium) in response to tert-butyl hydroperoxide (tBH) and H2O2 [PubChem=6410] [PubChem=784].
WELCSH_BRCA1_TARGETS_1_UP	123	0.478751	0.0481336	Upregulated by induction of exogenous BRCA1 in EcR-293 cells
WINTER_HYPOXIA_METAGENE	143	0.512984	<0.001	Genes regulated by hypoxia, based on literature searches.
WINTER_HYPOXIA_UP	47	0.469201	0.021978	Genes up-regulated in head and neck tumor samples which clustered around known hypoxia genes.
WOO_LIVER_CANCER_RECURRENCE_UP	63	0.482586	<0.001	Genes positively correlated with recurrence free survival in patients with hepatitis B-related (HBV) hepatocellular carcinoma (HCC).
WOTTON_RUNX_TARGETS_DN	18	0.495698	0.0263959	Common target genes regulated by all three Runx family members (RUNX1, RUNX2, and RUNX3 [Gene ID=861, 860, 864]) in MEF cells (embryonic fibroblasts).
WU_SILENCED_BY_METHYLATION_IN_BLADDER_CANCER	27	0.482942	<0.001	Genes silenced by DNA methylation in bladder cancer cell lines.
YAGI_AML_WITH_T_9_11_TRANSLOCATION	69	0.376588	0.0470588	Genes specifically expressed in samples from patients with pediatric acute myeloid leukemia (AML) bearing t(9;11) translocation.
YANG_BREAST_CANCER_ESR1_LASER_DN	23	0.674887	<0.001	Genes down-regulated in laser microdissected (LCM) samples of early primary breast tumors expressing ESR1 [Gene ID=2099] vs the ESR1 negative ones.
YAO_TEMPORAL_RESPONSE_TO_PROGESTERONE_CLUSTER_14	81	0.513328	0.0223805	Genes co-regulated in uterus during a time course response to progesterone [PubChem=5994]: SOM cluster 14.
YAO_TEMPORAL_RESPONSE_TO_PROGESTERONE_CLUSTER_17	118	0.470842	0.0220884	Genes co-regulated in uterus during a time course response to progesterone [PubChem=5994]: SOM cluster 7.
YAO_TEMPORAL_RESPONSE_TO_PROGESTERONE_CLUSTER_8	18	0.623385	<0.001	Genes co-regulated in uterus during a time course response to progesterone [PubChem=5994]: SOM cluster 8.
ZHANG_ANTIVIRAL_RESPONSE_TO_RIBAVIRIN_DN	26	0.584596	0.0268123	Genes up-regulated in A549 cells (lung carcinoma) upon infection with RSV (respiratory syncytial virus) and down-regulated by further treatment with ribavirin [PubChem=5064].
ZHANG_PROLIFERATING_VS_QUIESCENT	34	0.563233	<0.001	Genes up-regulated in HDMEC cells (microvascular endothelium): proliferating vs quiescent cells.
ZHANG_TARGETS_OF_EWSR1_FLI1_FUSION	55	0.431649	0.0229645	Genes up-regulated in RD-EF cells (rhabdomyosarcoma) engineered to express EWSR1-FLI1 fusion [Gene ID=2130, 2313] and which are also highly expressed in Ewing's famliy tumors.

## Sheet: Pathway_down_regulated
Pathway Name	Number of Gene	NES	P value	Description
BERTUCCI_INVASIVE_CARCINOMA_DUCTAL_VS_LOBULAR_DN	18	-0.645058	<0.001	Genes down-regulated in the invasive ductal carcinoma (IDC) compared to the invasive lobular carcinoma (ILC), the two major pathological types of breast cancer.
BROWNE_INTERFERON_RESPONSIVE_GENES	36	-0.490095	<0.001	Genes up-regulated in primary fibroblast culture after treatment with interferon alpha for 6 h.
CHUANG_OXIDATIVE_STRESS_RESPONSE_UP	22	-0.468438	0.016129	Genes up-regulated in MCF7 cells (breast cancer) after treatment with the oxydants: hydrogen peroxyde, menadione, and t-butyl hydroperoxyde [PubChem=784] [PubChem=4055] [PubChem=6410].
DASU_IL6_SIGNALING_SCAR_UP	19	-0.59776	<0.001	Genes up-regulated in hypertrophic scar fibroblasts in response to IL6
GUTIERREZ_CHRONIC_LYMPHOCYTIC_LEUKEMIA_DN	23	-0.552649	<0.001	Genes exclusively down-regulated in B lymphocytes from CLL (chronic lymphocytic leukemia) patients but with a similiar expression pattern in the normal cells and in the cells from WM (Waldenstroem's macroblobulinemia) patients.
ICHIBA_GRAFT_VERSUS_HOST_DISEASE_35D_UP	54	-0.326259	<0.001	Hepatic graft versus host disease (GVHD), day 35: genes up-regulated in allogeneic vs syngeneic bone marrow transplant.
ICHIBA_GRAFT_VERSUS_HOST_DISEASE_D7_UP	44	-0.395446	<0.001	Hepatic graft versus host disease (GVHD), day 7: up-regulated in allogeneic vs syngeneic bone marrow transplant.
KEGG_ARACHIDONIC_ACID_METABOLISM	27	-0.536049	0.0254902	Arachidonic acid metabolism
LIU_VAV3_PROSTATE_CARCINOGENESIS_UP	38	-0.494939	<0.001	Selected genes up-regulated in prostate tumors developed by transgenic mice overexpressing VAV3 [GeneID=10451] in prostate epithelium.
MOHANKUMAR_TLX1_TARGETS_DN	51	-0.411211	0.0167539	Down-regulated in MCF7 cells (breast cancer) by TLX1 (HOX11) [GeneID=3195].
REACTOME_RNA_POLYMERASE_III_TRANSCRIPTION_INITIATION_FROM_TYPE_3_PROMOTER	19	-0.580665	<0.001	Genes involved in RNA Polymerase III Transcription Initiation From Type 3 Promoter
RICKMAN_HEAD_AND_NECK_CANCER_A	27	-0.537909	0.0162107	Cluster a: genes identifying an intrinsic group in head and neck squamous cell carcinoma (HNSCC).
RICKMAN_HEAD_AND_NECK_CANCER_C	21	-0.526331	<0.001	Cluster c: genes identifying an intrinsic group in head and neck squamous cell carcinoma (HNSCC).
ROZANOV_MMP14_TARGETS_DN	15	-0.625225	0.0192698	Genes down-regulated in HT1080 cells (fibrosarcoma) over-expressing MMP14 [GeneID=4323] compared to those with knockdown of the gene by RNAi.
SHEPARD_BMYB_TARGETS	24	-0.526113	0.0261044	Human orthologs of BMYB [GeneID=4605] target genes in zebra fish, identified as commonly changed in the BMYB loss of function mutant crb ('crush and burn') and after knockdown of BMYB by morpholino.
SMID_BREAST_CANCER_LUMINAL_A_UP	40	-0.438553	0.0445387	Genes up-regulated in the luminal A subtype of breast cancer.
SMID_BREAST_CANCER_NORMAL_LIKE_UP	167	-0.305698	<0.001	Genes up-regulated in the normal-like subtype of breast cancer.
VART_KSHV_INFECTION_ANGIOGENIC_MARKERS_UP	66	-0.302671	0.0482546	Angiogenic markers up-regulated in lymph endothelial cells upon infection with KSHV (Kaposi's sarcoma herpes virus).
WANG_BARRETTS_ESOPHAGUS_AND_ESOPHAGUS_CANCER_DN	19	-0.542165	0.0284264	Genes down-regulated in esophageal adenocarcinoma (EAC) and Barret's esophagus (BE) relative to normal esophagi.
ZHAN_MULTIPLE_MYELOMA_LB_DN	16	-0.496064	0.0162933	Top 50 down-regulated genes in cluster LB of multiple myeloma samples belonging to the low bone disease group.
